# Supplementary material for: Metal-Doped NASICON/Polymer Composite Solid Electrolyte for Lithium Titania Anode in Lithium-Ion Batteries
Source: Polymers (Basel). 2024 Apr 30;16(9):1251. doi: 10.3390/polym16091251 (PMC11085400; doi:10.3390/polym16091251)
Supplement: Supplementary file 1 [file polymers-16-01251-s001.zip]

Archive with 1 entries (1 files):
- polymers-2927795-supplementary.pdf
